# Supplementary material for: Exploring the Diversity and Ecological Dynamics of Palm Leaf Spotting Fungi—A Case Study on Ornamental Palms in Portugal
Source: J Fungi (Basel). 2025 Jan 7;11(1):43. doi: 10.3390/jof11010043 (PMC11766901; doi:10.3390/jof11010043)
Supplement: Supplementary file 1 [file jof-11-00043-s001.zip]

Archive with 1 entries (1 files):
- jof-3401154-supplementary.pdf
